# Supplementary material for: Diagnostic Efficacy of Five Different Imaging Modalities in the Assessment of Women Recalled at Breast Screening—A Systematic Review and Meta-Analysis
Source: Cancers (Basel). 2024 Oct 17;16(20):3505. doi: 10.3390/cancers16203505 (PMC11505902; doi:10.3390/cancers16203505)
Supplement: Supplementary file 1 [file cancers-16-03505-s001.zip]

Archive with 1 entries (1 files):
- cancers-3213287-supplementary.pdf
